# Supplementary material for: Microsatellite break-induced replication generates highly mutagenized extrachromosomal circular DNAs
Source: NAR Cancer. 2024 Jun 8;6(2):zcae027. doi: 10.1093/narcan/zcae027 (PMC11161834; doi:10.1093/narcan/zcae027)
Supplement: zcae027_Supplemental_Files [file zcae027_supplemental_files.zip]

Archive with 11 entries (11 files):
- Supplementary Figure 1 R-upper dTOM.pdf
- Supplementary Figure 2A-F SnapGene alignments.pdf
- Supplementary Figure 3 CIRCOS.pdf
- Supplementary Figure 4A-F composite template switching.pdf
- Supplementary Figure 5A-D high mutation threshold.pdf
- Supplementary Figure 6A-F ALVIS ATTCT.pdf
- Supplementary Figure 7A-F Template overlaps.pdf
- Supplementary Figure 8A-G mutations.pdf
- Supplementary Figure 9A-F CAG HU, APH.pdf
- Supplementary Table 1.pdf
- Supplementary Table 2.pdf
